# Supplementary material for: Investigating the Role of Osteopontin (OPN) in the Progression of Breast, Prostate, Renal and Skin Cancers
Source: Biomedicines. 2025 Jan 13;13(1):173. doi: 10.3390/biomedicines13010173 (PMC11762676; doi:10.3390/biomedicines13010173)
Supplement: Supplementary file 1 [file biomedicines-13-00173-s001.zip]

Archive with 1 entries (1 files):
- biomedicines-3300281-supplementary.pdf
